# Supplementary material for: Synthesis and Antiproliferative Activity of Triazoles Based on 2-Azabicycloalkanes
Source: Materials (Basel). 2021 Apr 18;14(8):2039. doi: 10.3390/ma14082039 (PMC8072719; doi:10.3390/ma14082039)
Supplement: Supplementary file 1 [file materials-14-02039-s001.zip]

Archive with 1 entries (1 files):
- materials-1134252-supplementary.pdf
